# Supplementary material for: A Novel Chitosan Nanosponge as a Vehicle for Transepidermal Drug Delivery
Source: Pharmaceutics. 2021 Aug 25;13(9):1329. doi: 10.3390/pharmaceutics13091329 (PMC8468160; doi:10.3390/pharmaceutics13091329)
Supplement: Supplementary file 1 [file pharmaceutics-13-01329-s001.zip]

Archive with 1 entries (1 files):
- pharmaceutics-1313355-supplementary.pdf
